# Supplementary material for: Does Sulfoquinovosyl Diacylglycerol Synthase OsSQD1 Affect the Composition of Lipids in Rice Phosphate-Deprived Root?
Source: Int J Mol Sci. 2022 Dec 21;24(1):114. doi: 10.3390/ijms24010114 (PMC9820689; doi:10.3390/ijms24010114)
Supplement: Supplementary file 1 [file ijms-24-00114-s001.zip]

Archive with 1 entries (1 files):
- ijms-2049497-supplementary.pdf
